# Supplementary material for: Bagging Nearest-Neighbor Prediction independence Test: an efficient method for nonlinear dependence of two continuous variables
Source: Sci Rep. 2017 Oct 6;7:12736. doi: 10.1038/s41598-017-12783-9 (PMC5630623; doi:10.1038/s41598-017-12783-9)
Supplement: Supplementary file 1 — Supplemental Materials 1 [file 41598_2017_12783_MOESM1_ESM.xlsx]

## Sheet: Sheet1
Power compariation across noise levels (Gaussian noise, mean=0, variance=9)
N=50, x~U(-1,1)	Pearson_power	Spearman_power	Kendall_power	Hoeffd_power	Distance_power	CANOVA_power	MIC_power	BNNPT_power
y=0+N(0,9)	0.047	0.051	0.052	0.06	0.053	0.057	0.057	0.046
y=x+N(0,9)	0.251	0.231	0.227	0.235	0.228	0.082	0.099	0.152
y=0.5*(x+1)2+N(0,9)	0.245	0.236	0.234	0.242	0.228	0.084	0.089	0.158
y=sin(Pi*x)+N(0,9)	0.215	0.205	0.197	0.254	0.246	0.104	0.121	0.193
y=sin(2*Pi*x)+N(0,9)	0.102	0.098	0.095	0.101	0.096	0.105	0.082	0.153
y=sin(3*Pi*x)+N(0,9)	0.064	0.063	0.065	0.073	0.066	0.102	0.075	0.12
y=cos(Pi*x)+N(0,9)	0.057	0.058	0.053	0.111	0.106	0.111	0.112	0.198
y=cos(2*Pi*x)+N(0,9)	0.046	0.05	0.048	0.066	0.053	0.106	0.097	0.135
y=cos(3*Pi*x)+N(0,9)	0.049	0.048	0.053	0.072	0.057	0.096	0.078	0.112
The bold means the first place result of all methods compared.
Power compariation across noise levels (Gaussian noise, mean=0, variance=4)
N=50, x~U(-1,1)	Pearson_power	Spearman_power	Kendall_power	Hoeffd_power	Distance_power	CANOVA_power	MIC_power	BNNPT_power
y=0+N(0,4)	0.061	0.056	0.055	0.062	0.051	0.036	0.038	0.04
y=x+N(0,4)	0.497	0.457	0.451	0.442	0.45	0.119	0.166	0.273
y=0.5*(x+1)2+N(0,4)	0.496	0.454	0.449	0.448	0.448	0.131	0.165	0.296
y=sin(Pi*x)+N(0,4)	0.435	0.411	0.402	0.468	0.482	0.175	0.235	0.391
y=sin(2*Pi*x)+N(0,4)	0.161	0.159	0.158	0.161	0.148	0.186	0.153	0.341
y=sin(3*Pi*x)+N(0,4)	0.096	0.096	0.092	0.104	0.097	0.171	0.127	0.207
y=cos(Pi*x)+N(0,4)	0.057	0.063	0.064	0.181	0.166	0.198	0.174	0.404
y=cos(2*Pi*x)+N(0,4)	0.052	0.053	0.051	0.07	0.05	0.185	0.122	0.29
y=cos(3*Pi*x)+N(0,4)	0.062	0.049	0.054	0.062	0.058	0.165	0.106	0.187
The bold means the first place result of all methods compared.
Power compariation across noise levels (Gaussian noise, mean=0, variance=1/4)
N=50, x~U(-1,1)	Pearson_power	Spearman_power	Kendall_power	Hoeffd_power	Distance_power	CANOVA_power	MIC_power	BNNPT_power
y=0+N(0,1/4)	0.055	0.056	0.054	0.6	0.05	0.053	0.051	0.53
y=x+N(0,1/4)	1	1	1	1	1	0.995	0.997	1
y=0.5*(x+1)2+N(0,1/4)	1	1	1	1	1	0.997	0.997	1
y=sin(Pi*x)+N(0,1/4)	1	1	1	1	1	1	1	1
y=sin(2*Pi*x)+N(0,1/4)	0.629	0.63	0.621	0.899	0.845	1	0.998	1
y=sin(3*Pi*x)+N(0,1/4)	0.292	0.307	0.298	0.416	0.352	0.999	0.956	0.999
y=cos(Pi*x)+N(0,1/4)	0.066	0.106	0.123	1	1	1	0.997	1
y=cos(2*Pi*x)+N(0,1/4)	0.063	0.069	0.069	0.422	0.235	1	0.996	1
y=cos(3*Pi*x)+N(0,1/4)	0.064	0.072	0.077	0.169	0.109	1	0.944	0.999
The bold means the first place result of all methods compared.
Power compariation across noise levels (Gaussian noise, mean=0, variance=1/9)
N=50, x~U(-1,1)	Pearson_power	Spearman_power	Kendall_power	Hoeffd_power	Distance_power	CANOVA_power	MIC_power	BNNPT_power
y=0+N(0,1/9)	0.042	0.044	0.047	0.058	0.046	0.052	0.046	0.045
y=x+N(0,1/9)	1	1	1	1	1	1	1	1
y=0.5*(x+1)2+N(0,1/9)	1	1	1	1	1	1	1	1
y=sin(Pi*x)+N(0,1/9)	1	1	1	1	1	1	1	1
y=sin(2*Pi*x)+N(0,1/9)	0.728	0.7	0.689	0.98	0.975	1	1	1
y=sin(3*Pi*x)+N(0,1/9)	0.361	0.358	0.351	0.546	0.435	1	0.998	1
y=cos(Pi*x)+N(0,1/9)	0.066	0.111	0.13	1	1	1	1	1
y=cos(2*Pi*x)+N(0,1/9)	0.06	0.079	0.081	0.752	0.348	1	1	1
y=cos(3*Pi*x)+N(0,1/9)	0.06	0.058	0.072	0.242	0.119	1	0.999	1
The bold means the first place result of all methods compared.
Power compariation across noise levels in larger sample size (Gaussian noise, mean=0, variance=9)
N=760, x~U(-1,1)	Pearson_power	Spearman_power	Kendall_power	Hoeffd_power	Distance_power	CANOVA_power	MIC_power	BNNPT_power
y=0+N(0,9)	0.044	0.047	0.047	0.049	0.05	0.06	0.05	0.053
y=x+N(0,9)	0.999	0.999	0.999	0.999	0.999	0.284	0.566	0.861
y=0.5*(x+1)2+N(0,9)	0.999	0.999	0.999	0.999	0.999	0.303	0.593	0.87
y=sin(Pi*x)+N(0,9)	0.999	0.999	0.999	1	1	0.466	0.825	0.976
y=sin(2*Pi*x)+N(0,9)	0.692	0.677	0.677	0.814	0.83	0.459	0.544	0.973
y=sin(3*Pi*x)+N(0,9)	0.368	0.367	0.369	0.406	0.404	0.471	0.527	0.967
y=cos(Pi*x)+N(0,9)	0.048	0.055	0.054	0.984	0.986	0.447	0.579	0.97
y=cos(2*Pi*x)+N(0,9)	0.047	0.051	0.054	0.257	0.277	0.456	0.546	0.966
y=cos(3*Pi*x)+N(0,9)	0.046	0.046	0.045	0.098	0.096	0.458	0.542	0.972
The bold means the first place result of all methods compared.
Power compariation across noise levels in larger sample size (Gaussian noise, mean=0, variance=4)
N=760, x~U(-1,1)	Pearson_power	Spearman_power	Kendall_power	Hoeffd_power	Distance_power	CANOVA_power	MIC_power	BNNPT_power
y=0+N(0,4)	0.039	0.041	0.042	0.044	0.044	0.055	0.058	0.074
y=x+N(0,4)	1	1	1	1	1	0.672	0.952	0.998
y=0.5*(x+1)2+N(0,4)	1	1	1	1	1	0.712	0.968	1
y=sin(Pi*x)+N(0,4)	1	1	1	1	1	0.912	0.999	1
y=sin(2*Pi*x)+N(0,4)	0.954	0.951	0.951	0.999	1	0.911	0.969	1
y=sin(3*Pi*x)+N(0,4)	0.658	0.658	0.66	0.822	0.827	0.908	0.959	1
y=cos(Pi*x)+N(0,4)	0.045	0.045	0.05	1	1	0.918	0.981	1
y=cos(2*Pi*x)+N(0,4)	0.048	0.05	0.049	0.914	0.904	0.916	0.968	1
y=cos(3*Pi*x)+N(0,4)	0.044	0.039	0.038	0.217	0.208	0.899	0.959	1
The bold means the first place result of all methods compared.
Power compariation across noise levels in larger sample size (Gaussian noise, mean=0, variance=1)
N=760, x~U(-1,1)	Pearson_power	Spearman_power	Kendall_power	Hoeffd_power	Distance_power	CANOVA_power	MIC_power	BNNPT_power
y=0+N(0,1)	0.058	0.05	0.05	0.054	0.059	0.039	0.052	0.053
y=x+N(0,1)	1	1	1	1	1	1	1	1
y=0.5*(x+1)2+N(0,1)	1	1	1	1	1	1	1	1
y=sin(Pi*x)+N(0,1)	1	1	1	1	1	1	1	1
y=sin(2*Pi*x)+N(0,1)	1	1	1	1	1	1	1	1
y=sin(3*Pi*x)+N(0,1)	0.989	0.988	0.989	1	1	1	1	1
y=cos(Pi*x)+N(0,1)	0.066	0.093	0.093	1	1	1	1	1
y=cos(2*Pi*x)+N(0,1)	0.057	0.061	0.063	1	1	1	1	1
y=cos(3*Pi*x)+N(0,1)	0.061	0.065	0.062	1	1	1	1	1
The bold means the first place result of all methods compared.
Power compariation across noise levels in larger sample size (Gaussian noise, mean=0, variance=1/4)
N=760, x~U(-1,1)	Pearson_power	Spearman_power	Kendall_power	Hoeffd_power	Distance_power	CANOVA_power	MIC_power	BNNPT_power
y=0+N(0,1/4)	0.044	0.04	0.041	0.048	0.051	0.053	0.049	0.054
y=x+N(0,1/4)	1	1	1	1	1	1	1	1
y=0.5*(x+1)2+N(0,1/4)	1	1	1	1	1	1	1	1
y=sin(Pi*x)+N(0,1/4)	1	1	1	1	1	1	1	1
y=sin(2*Pi*x)+N(0,1/4)	1	1	1	1	1	1	1	1
y=sin(3*Pi*x)+N(0,1/4)	1	0.999	0.999	1	1	1	1	1
y=cos(Pi*x)+N(0,1/4)	0.079	0.13	0.141	1	1	1	1	1
y=cos(2*Pi*x)+N(0,1/4)	0.063	0.078	0.082	1	1	1	1	1
y=cos(3*Pi*x)+N(0,1/4)	0.049	0.054	0.051	1	1	1	1	1
The bold means the first place result of all methods compared.
Power compariation across noise levels in larger sample size (Gaussian noise, mean=0, variance=1/9)
N=760, x~U(-1,1)	Pearson_power	Spearman_power	Kendall_power	Hoeffd_power	Distance_power	CANOVA_power	MIC_power	BNNPT_power
y=0+N(0,1/9)	0.053	0.054	0.053	0.052	0.056	0.043	0.053	0.04
y=x+N(0,1/9)	1	1	1	1	1	1	1	1
y=0.5*(x+1)2+N(0,1/9)	1	1	1	1	1	1	1	1
y=sin(Pi*x)+N(0,1/9)	1	1	1	1	1	1	1	1
y=sin(2*Pi*x)+N(0,1/9)	1	1	1	1	1	1	1	1
y=sin(3*Pi*x)+N(0,1/9)	1	1	1	1	1	1	1	1
y=cos(Pi*x)+N(0,1/9)	0.071	0.116	0.152	1	1	1	1	1
y=cos(2*Pi*x)+N(0,1/9)	0.06	0.072	0.082	1	1	1	1	1
y=cos(3*Pi*x)+N(0,1/9)	0.054	0.061	0.063	1	1	1	1	1
