# Supplementary material for: Bagging Nearest-Neighbor Prediction independence Test: an efficient method for nonlinear dependence of two continuous variables
Source: Sci Rep. 2017 Oct 6;7:12736. doi: 10.1038/s41598-017-12783-9 (PMC5630623; doi:10.1038/s41598-017-12783-9)
Supplement: Supplementary file 2 — Supplemental Materials 2 [file 41598_2017_12783_MOESM2_ESM.xlsx]

## Sheet: Additional file 3
Significant genes detected only by BNNPT and corresponding p-value of all methods in kidney cancer data (α = 0.05/20531)
Gene	BNNPT	Canova	Kendall	Pearson	Spearman	Hoeffding	Distance	MIC
ABCA7	1e-07	0.0438231	0.40549	0.150811	0.405939	0.379508	0.000281999	0.210879
ABHD1	4e-07	0.0622497	0.000966561	0.000380807	0.000929605	0.0806001	4e-06	0.217094
ABI3BP	0	0.0465833	0.000964085	0.00177448	0.000927187	0.0696565	1.6e-05	0.215239
ACADVL	1.9e-06	0.0684327	0.00415478	0.00261121	0.00407339	0.26092	7.6e-05	0.196065
ACBD3	0	0.0287044	0.0291224	0.0906518	0.0290041	0.142268	2.4e-05	0.211605
ACOT7	0	0.00737318	0.00451787	0.0335481	0.00443338	0.40762	0.000991998	0.204571
ACP2	0	0.0220331	0.0321735	0.982781	0.0320593	0.181961	0.000108	0.220092
ACTN2	0	0.00787402	0.53317	0.0516065	0.533614	0.17603	0.002224	0.20989
ADAMTS13	1e-07	0.042442	0.0802312	0.372052	0.0802232	0.182387	0.00018	0.205435
ADAMTSL3	8e-07	0.0820593	0.316845	0.333717	0.317246	0.409055	0.00119	0.192874
ADCY8	0	0.027919	0.00444389	0.000470644	0.00436002	0.140476	2.8e-05	0.217742
AGTR1	8e-07	0.0645587	0.0290163	0.291534	0.0288979	0.125026	0.000246	0.198788
AKAP2	0	0.053709	0.0851996	0.430872	0.085204	0.324808	0.000114	0.198639
AKR1B1	2e-07	0.0396946	0.501058	0.000159209	0.501511	0.697312	4.8e-05	0.193589
ALG2	1e-06	0.0583782	0.000144576	0.126826	0.000134263	0.059731	1.6e-05	0.206841
ALLC	1e-07	0.0489475	2.52e-05	0.955363	2.24e-05	0.192735	0.001932	0.149958
ANKRD44	7e-07	0.0711334	0.000123867	0.000105082	0.000114645	0.0650213	4e-06	0.201342
ANKRD54	1.6e-06	0.0513138	0.000619033	0.494175	0.000591103	0.0927816	5.8e-05	0.207962
ANPEP	0	0.0347909	0.68168	0.329099	0.682033	0.441036	0.000102	0.216238
APOE	0	1.59e-05	0.0770515	0.292478	0.0770356	0.554406	0.020334	0.217455
ARPP21	0	0.0173213	0.00165658	0.0304812	0.00160581	0.100368	0.001796	0.220115
ARSG	1.2e-06	0.0799356	0.674306	0.130223	0.674665	0.4947	0.000182	0.204034
ARX	0	0.0587967	0.37246	0.0318685	0.372897	0.784361	0.00704799	0.181294
ASH2L	1.7e-06	0.0604895	0.0269136	0.0113182	0.0267929	0.25339	1.4e-05	0.209272
ASPH	0	0.0369506	1.18e-05	0.00382794	1.03e-05	0.03353	6e-06	0.217094
ATF7IP2	6e-07	0.0523104	0.542193	0.382655	0.542633	0.480263	0.000399999	0.2142
ATP13A3	0	0.0440218	0.000472617	0.000794665	0.000449197	0.0762614	6e-06	0.192574
ATP5E	0	0.0385172	0.0330518	0.540335	0.0329388	0.240193	0.000659999	0.215412
ATP5I	0	0.0660332	0.00224207	0.735958	0.00218211	0.131723	0.000515999	0.206492
BAALC	2e-07	0.0438231	9.25e-05	0.543028	8.5e-05	0.0422995	0.025028	0.185519
BANK1	0	0.0483559	0.408543	0.228059	0.408994	0.271542	7.4e-05	0.215685
BBS7	1.5e-06	0.146378	0.612437	0.915794	0.612842	0.94079	0.00821398	0.196599
BCL2L1	2e-06	0.0604895	0.294428	0.0469511	0.294809	0.464875	0.000289999	0.196632
BCORL2	0	0.043033	1.24e-05	0.000558702	1.09e-05	0.0416818	4e-06	0.196302
BIN3	3e-07	0.0473707	0.0078727	0.00608231	0.00776788	0.17141	1e-05	0.196306
BMP4	0	0.0243818	0.00215747	0.930208	0.00209873	0.0612497	6.4e-05	0.204934
BOLA3	9e-07	0.0676021	0.912331	0.133117	0.912439	0.661071	0.00243599	0.197363
BSDC1	0	0.0613604	0.0265681	0.271318	0.026447	0.226582	8e-05	0.211346
C10orf107	2e-07	0.0738732	0.00173798	0.372967	0.00168582	0.103088	0.000797998	0.204874
C11orf85	6e-07	0.0529083	8.66e-06	0.625345	7.47e-06	0.0413657	0.001898	0.186137
C11orf9	0	0.0342027	0.000522031	0.00390844	0.000497028	0.0658856	1e-05	0.220772
C15orf52	2e-07	0.103026	7.48e-06	0.438318	6.43e-06	0.034217	4e-06	0.192812
C17orf79	1e-07	0.0393019	2.64e-05	0.829823	2.35e-05	0.0373874	2.8e-05	0.221921
C17orf90	4e-07	0.0870219	0.0646122	0.442202	0.0645657	0.464937	0.001896	0.204268
C18orf56	2.3e-06	0.0322412	6.48e-05	0.00254975	5.91e-05	0.227977	0.000701999	0.18244
C18orf8	1.7e-06	0.00309572	3.88e-05	8.12e-05	3.49e-05	0.112784	4e-06	0.196287
C1orf144	4e-07	0.0676021	0.0251771	0.141485	0.0250549	0.232215	3e-05	0.212222
C1orf21	1e-07	0.0583782	2.67e-05	0.736778	2.38e-05	0.0300323	2.6e-05	0.218163
C1orf26	8e-07	0.0600634	0.216893	0.824726	0.217174	0.399594	0.00015	0.198015
C20orf24	5e-07	0.0400857	0.0686697	0.219178	0.068633	0.231477	0.000371999	0.212521
C3orf15	5e-07	0.00160735	0.00799114	0.341037	0.0078858	0.30144	0.000305999	0.220703
C5orf25	3e-07	0.0455975	0.165543	0.545781	0.165732	0.373738	9e-05	0.210857
C8orf30A	0	0.0505238	0.130199	0.0037102	0.130312	0.342531	3.8e-05	0.205251
C8orf39	1e-06	0.0899278	3.14e-06	7.05e-06	2.62e-06	0.0556273	4e-06	0.191453
C8orf48	0	0.0375376	0.376875	0.0774423	0.377315	0.300273	7.4e-05	0.198407
C8orf71	6e-07	0.626338	4.15e-05	0.328749	3.74e-05	1	0.190544	0.112034
C8orf83	3e-07	0.0629232	0.00238605	0.0109191	0.00232408	0.105871	8e-06	0.214239
CACNA1D	1.2e-06	0.016141	4.63e-05	0.915943	4.19e-05	0.0400466	4.2e-05	0.194471
CACNA2D1	1e-07	0.0495395	0.0170238	0.722047	0.0168999	0.187368	0.000116	0.202595
CACNG7	1.1e-06	0.0338119	6.64e-05	0.101918	6.06e-05	0.736173	1e-05	0.147106
CALCR	1.1e-06	0.0245769	0.949508	0.0137259	0.949571	0.517985	0.000265999	0.189279
CALML4	0	0.0296914	8.53e-06	2.51e-06	7.36e-06	0.134235	4e-06	0.195156
CAPRIN2	1.2e-06	0.0531079	0.191039	0.0283289	0.191276	0.285441	5.2e-05	0.194618
CARD10	1e-07	0.0622497	0.000177971	9.33e-05	0.000166003	0.347003	2.8e-05	0.217888
CARS2	2.3e-06	0.0600634	0.00022607	0.000169703	0.000211901	0.12863	6e-06	0.175752
CBX7	1.8e-06	0.103026	0.257664	0.372026	0.258003	0.476303	0.000194	0.209505
CCNG2	1.5e-06	0.0212473	1.83e-05	0.0793127	1.61e-05	0.0705207	1.2e-05	0.177741
CCT3	9e-07	0.0547097	0.000100776	0.074351	9.28e-05	0.0887982	1.4e-05	0.197684
CDA	1.2e-06	0.0579631	0.0176672	0.28518	0.017543	0.255201	0.00380599	0.199068
CDCP1	1e-07	0.0483559	0.928327	0.0335866	0.928416	0.476641	0.001068	0.191233
CDK20	1.6e-06	0.0604895	0.46603	0.238035	0.466486	0.450158	0.00014	0.21064
CDYL2	2e-07	0.0687172	0.180514	0.398327	0.180732	0.363149	0.000339999	0.216736
CHRNA10	1.1e-06	0.0438231	0.000112919	0.0165322	0.000104298	0.0574072	1.6e-05	0.195383
CHST10	2e-07	0.0529083	0.517451	0.800387	0.517899	0.350674	0.000114	0.208938
CINP	1e-06	0.0670659	0.11144	0.0470081	0.111509	0.527447	0.000112	0.214201
CLDN15	1.4e-06	0.0459917	0.025271	7.42e-06	0.0251488	0.738394	4e-06	0.181451
CMYA5	0	0.0365578	0.00335609	0.985223	0.00328245	0.109396	9.6e-05	0.218253
CNIH3	1.7e-06	0.248923	0.0012398	0.777975	0.00119687	0.311175	0.00305599	0.17734
CNOT7	0	0.0563201	0.821797	0.745071	0.822011	0.396934	0.000307999	0.218269
CNTN2	7e-07	0.0569335	3.47e-05	0.608234	3.12e-05	0.0616139	0.001772	0.19448
CNTNAP5	0	0.0402824	0.000504172	0.144226	0.000479733	0.0965683	0.00986598	0.222435
COPB2	2.2e-06	0.0519125	0.0276671	0.588987	0.0275472	0.226663	4.4e-05	0.182347
COTL1	0	0.0343997	0.866279	0.357557	0.866443	0.521397	3.4e-05	0.214276
COX17	0	0.0799356	0.0667224	0.457067	0.0666809	0.359195	0.00203	0.21064
COX6A1	0	0.0402824	0.000140435	0.801477	0.000130336	0.049184	0.000289999	0.214352
COX7C	6e-07	0.0746336	0.000166107	0.622858	0.000154714	0.100647	7.6e-05	0.211321
CPZ	7e-07	0.0422455	4.08e-05	0.871476	3.67e-05	0.0558695	0.00114	0.198564
CRHR1	0	0.0870219	3.14e-05	0.258147	2.81e-05	0.127223	0.114818	0.201104
CSNK2A1	6e-07	0.050721	0.0179793	0.554048	0.017855	0.191792	4.2e-05	0.19088
CXorf59	1e-07	0.0426372	0.00457443	0.0596343	0.00448948	0.306132	0.001792	0.197167
CYP2C9	0	0.0515132	0.00449363	0.274913	0.00440934	0.0875634	0.0187	0.214535
CYP3A43	2e-07	0.0452039	3.49e-06	7.77e-05	2.93e-06	0.0392941	6e-06	0.194463
CYorf15A	0	0.0515132	0.00383753	0.00361015	0.00375905	0.23283	6e-06	0.193998
CYorf15B	0	0.0334159	0.0963606	0.00292626	0.0963927	0.499734	4e-05	0.200056
D4S234E	1e-07	0.00821854	1.05e-05	0.00175746	9.14e-06	0.0240696	1e-05	0.201408
DAZ1	0	0.0493418	0.291466	0.0324934	0.291844	0.601457	0.00301999	0.185965
DCAF5	2e-07	0.0450062	0.000184725	0.000751975	0.000172437	0.0536039	4e-06	0.197747
DDO	0	0.0159444	0.0402107	0.195884	0.0401099	0.457037	0.000216	0.219205
DDX18	1e-07	0.0440218	7.89e-05	0.0016321	7.23e-05	0.0461154	4e-06	0.198938
DDX3Y	0	0.0167307	0.026051	0.00843401	0.0259295	0.405213	9.4e-05	0.189228
DEK	7e-07	0.00383668	0.000452631	0.0555448	0.000429871	0.0777377	1e-05	0.200154
DENND4A	2e-07	0.0367538	0.000644075	0.0207889	0.000615424	0.0884594	1e-05	0.19006
DFNB31	1.4e-06	0.00056364	0.000476455	0.00178338	0.000452909	0.074509	4e-06	0.19892
DPM2	3e-07	0.0515132	5.27e-06	0.000262789	4.48e-06	0.0276954	4e-06	0.195309
DPY19L2	1e-07	0.0334159	0.0340111	0.00155399	0.0338996	0.0988814	8e-06	0.2215
DSC2	1.6e-06	0.0523104	0.420271	0.0708322	0.420724	0.307533	4.6e-05	0.215811
DTNA	6e-07	0.111802	0.0137569	0.824973	0.0136361	0.322423	0.001788	0.1972
DTX3	1.8e-06	0.0738732	3.37e-05	0.0488129	3.02e-05	0.0399219	6e-06	0.200915
E2F3	2e-07	0.035379	0.00024881	7.22e-05	0.000233661	0.365153	1.2e-05	0.185258
EDA	2e-07	0.050721	0.443882	0.57416	0.444339	0.316602	0.000106	0.201358
EDF1	1e-07	0.0746336	1.07e-05	0.00302804	9.26e-06	0.0240577	4e-06	0.209702
EDIL3	1.3e-06	0.0690043	4.94e-05	0.000426218	4.47e-05	0.108288	3.4e-05	0.199272
EGOT	0	0.0780014	0.441317	0.503061	0.441773	0.4671	0.000703999	0.213411
EIF4A2	0	0.0426372	3.06e-05	0.114431	2.74e-05	0.0242953	4e-06	0.209109
ELFN2	1.8e-06	0.0555127	0.44947	0.0233764	0.449926	0.48872	0.000907998	0.213912
ELK4	0	0.0704988	0.011426	0.142739	0.0113096	0.258859	0.000174	0.199356
ELL3	0	0.0499302	0.0989344	0.358535	0.0989729	0.231619	0.000248	0.204365
ELN	0	0.042442	0.0483157	0.0194496	0.0482314	0.266352	0.000295999	0.214007
EPC1	1.2e-06	0.0487506	0.00541496	0.0374354	0.00532373	0.115253	1.8e-05	0.213998
EPS8L3	1.7e-06	0.0585875	2.09e-05	0.00236334	1.85e-05	0.0644058	9.6e-05	0.194545
ESD	7e-07	0.28921	0.00960209	0.0177045	0.00949069	0.307994	3.8e-05	0.197183
ETS2	1e-07	0.0692915	3.08e-05	0.0001809	2.76e-05	0.0616867	4e-06	0.192125
ETV1	0	0.0448095	4.67e-05	0.441017	4.23e-05	0.0411148	0.000469999	0.213421
F10	0	0.0261525	0.987656	0.0325132	0.987671	0.246615	0.000435999	0.221116
FAHD1	8e-07	0.049145	0.407116	0.638828	0.407567	0.919213	0.00959198	0.189373
FAM101A	0	0.0563201	0.0403507	0.126331	0.0402502	0.178766	0.00836798	0.215137
FAM138F	0	0.0479622	0.12803	0.561968	0.128138	1	0.00994998	0.176362
FAM162A	1.9e-06	0.081511	0.00890332	0.00758015	0.00879434	0.156351	1.6e-05	0.205421
FAM172A	0	0.038322	0.889543	0.262658	0.889679	0.290392	4e-05	0.207275
FAM43A	1e-07	0.0237926	0.771267	0.000723423	0.771536	0.798605	6e-06	0.198008
FAM65A	0	4.26e-05	0.307202	0.03782	0.307595	0.646894	1.2e-05	0.195367
FAM65C	0	0.0527086	6.42e-05	0.36372	5.86e-05	0.0617375	0.000112	0.206108
FAM83D	0	0.00610102	0.00631654	0.0905543	0.00621961	0.381925	0.001062	0.200737
FAM90A1	0	0.0389088	0.0863808	0.00084865	0.0863882	0.12436	1.2e-05	0.213405
FBF1	0	0.0613604	4.11e-05	0.704663	3.71e-05	0.0407253	1.6e-05	0.220461
FCRL1	0	0.0681545	3.14e-06	0.561765	2.62e-06	0.0341338	0.122296	0.187251
FCRLA	0	0.0243818	7.32e-06	0.273415	6.28e-06	0.0416643	0.0254459	0.189481
FKTN	2e-07	0.0396946	0.155047	0.231228	0.155214	0.392818	0.000174	0.216545
FMO2	1.6e-06	0.00047505	0.0915148	0.00387973	0.0915349	0.256729	5.4e-05	0.190555
FMO3	1e-06	0.0446145	0.03081	0.0723874	0.0306939	1	0.0753298	0.163577
FRMD3	7e-07	0.0618019	0.000128671	0.0067299	0.000119191	0.0578268	1.2e-05	0.221097
FRRS1	4e-07	0.0738732	0.00169587	0.0166766	0.00164443	0.133951	5.2e-05	0.201689
FUBP3	3e-07	0.0629232	0.000145841	0.00199679	0.000135463	0.0895404	8e-06	0.212912
G6PC3	1e-06	0.0365578	4.52e-06	0.178331	3.82e-06	0.0151033	1e-05	0.213877
GALC	0	0.0400857	0.191283	0.764539	0.191521	0.198152	5.8e-05	0.219535
GARS	4e-07	0.0298878	0.3235	0.143348	0.323907	0.522158	0.001112	0.197617
GATS	1.9e-06	0.0738732	0.0211734	0.00522483	0.021049	0.2515	2.4e-05	0.20084
GFAP	0	0.0519125	0.293435	0.0230719	0.293815	0.258749	0.000108	0.21526
GFRA1	4e-07	0.0650429	7.04e-05	0.781745	6.43e-05	0.0558146	0.001236	0.196792
GGTLC2	6e-07	0.0804461	5.88e-05	0.00270775	5.35e-05	0.272653	0.000451999	0.203685
GLB1L3	0	0.0367538	0.00630368	0.0264404	0.00620682	0.408843	0.00346799	0.199843
GNAI3	2.4e-06	0.0698847	0.0179096	0.134277	0.0177852	0.544117	0.00163	0.187549
GORASP2	2e-06	0.0789471	0.0108983	0.0073293	0.0107831	0.295671	0.000116	0.192043
GPR39	1e-07	0.0523104	8.82e-06	0.133288	7.62e-06	0.0143324	6e-06	0.217685
GRM5	2e-06	0.0188932	0.0879756	0.0019043	0.0879869	0.316856	8.6e-05	0.20347
GSTT1	8e-07	0.0596377	8.57e-05	0.000127256	7.86e-05	0.162635	5.2e-05	0.181754
HEMK1	6e-07	0.0698847	0.00365541	0.758288	0.00357869	0.123863	6.6e-05	0.195722
HOOK1	0	0.0294918	0.491039	0.196013	0.491494	0.153438	1e-05	0.223467
HOXA10	0	0.022423	0.320336	0.417263	0.320741	0.202093	8e-06	0.220304
HOXB13	1e-06	0.0489475	0.709493	0.0782212	0.709822	0.622581	0.00756398	0.175812
HR	2e-07	0.00020905	0.00045263	0.490269	0.00042987	0.0703268	0.001862	0.217189
HSPBP1	1.7e-06	0.20675	0.0303666	0.909791	0.0302499	0.468606	0.00355399	0.184978
IGDCC4	3e-07	0.0527086	0.560462	0.00683447	0.560895	0.376069	0.000657999	0.197944
IPO11	0	0.0318484	0.00619351	0.011369	0.0060973	0.0787136	4e-06	0.21056
IQSEC2	0	0.010557	0.689085	0.524205	0.689432	0.54837	0.00016	0.190821
ITM2A	0	0.0408716	0.455097	0.0527074	0.455554	0.318379	0.000108	0.205734
JAKMIP2	1e-07	0.0527086	0.65965	0.351837	0.660021	0.995363	0.0558979	0.20205
KANK3	1e-07	0.0515132	0.00237468	0.000514964	0.00231286	0.0820556	4e-06	0.201068
KAT5	8e-07	0.0799356	0.228632	0.738945	0.228932	0.489743	0.000915998	0.193994
KCNG1	5e-07	0.0539075	1.82e-05	0.442859	1.61e-05	0.0348671	0.002406	0.223501
KCNV1	0	0.0436255	0.0915306	0.00116772	0.0915508	0.163895	3.8e-05	0.213699
KCTD4	0	0.00014216	0.747423	0.166637	0.747717	0.257174	0.000963998	0.221425
KDELR3	0	0.0412624	0.482923	0.0112152	0.483378	0.268541	5.6e-05	0.221864
KDM5D	0	0.0253664	0.0569368	0.405447	0.056872	0.381091	6.8e-05	0.217726
KHK	9e-07	0.0289016	0.48607	0.951472	0.486526	0.725841	0.00433199	0.197694
KIAA0087	0	0.0495395	0.728703	0.0307908	0.729015	0.293972	0.000208	0.218136
KIAA0090	0	0.0523104	0.520015	0.201297	0.520463	0.472318	0.000242	0.218871
KIAA0664P3	0	0.0592174	0.489229	0.487829	0.489684	0.415517	0.001076	0.204899
KIAA1045	0	0.054108	9.84e-05	0.0338463	9.06e-05	0.153317	0.001026	0.177258
KIAA1407	0	0.00787402	0.668533	0.0710181	0.668898	0.289025	5.8e-05	0.209954
KIAA1430	2e-06	0.0607065	0.254951	0.343901	0.255287	0.363803	0.000194	0.190677
KLHDC10	0	0.0208552	0.525163	0.519412	0.52561	0.410244	0.000164	0.199311
KLHL22	0	0.0503277	2.74e-05	0.0985521	2.45e-05	0.0493023	6e-06	0.217263
KLHL4	0	0.0385172	0.000232547	0.126358	0.000218095	0.0456921	0.001592	0.216241
KLHL7	1e-07	0.0511172	0.000429922	0.141714	0.000407928	0.075101	1e-05	0.199025
KPNB1	2.2e-06	0.0949184	5.05e-05	0.00183831	4.57e-05	0.0563573	6e-06	0.207025
LAMB3	1e-07	0.00010089	0.00021362	0.525989	0.000200003	0.0622744	0.022886	0.209975
LEPREL1	8e-07	0.049145	0.00347464	0.00597281	0.00339975	0.189807	4.6e-05	0.199523
LMO2	1.1e-06	0.0721171	0.000728772	0.0596749	0.000697774	0.0881942	1e-05	0.193383
LNP1	5e-07	4.39e-06	0.183578	0.248243	0.183802	0.401415	0.000421999	0.212516
LOC144438	2.4e-06	0.0633786	8.71e-05	0.000677881	8e-05	0.105061	8e-06	0.180506
LOC284233	0	0.0503277	0.00987387	0.000856632	0.00976161	0.189919	4e-05	0.202794
LOC284441	1e-06	0.0746336	0.833291	0.969257	0.833492	0.464446	0.000184	0.195238
LOC285401	2.1e-06	0.0977428	7.52e-06	0.2579	6.46e-06	0.941884	0.001256	0.0516386
LOC440944	0	0.0613604	0.594626	0.28577	0.595042	0.479589	0.00418799	0.214854
LOC84856	4e-07	0.0511172	0.0562495	0.0443682	0.0561831	0.882626	0.00652599	0.186331
LRRC27	0	0.0704988	0.163141	0.935721	0.163326	0.399351	0.000142	0.215454
LRRC31	1.6e-06	0.0648012	0.00619062	0.191258	0.00609442	0.191329	0.024148	0.205196
LRRC3	1e-07	0.043033	0.00287702	0.37048	0.00280877	0.0974358	0.000581999	0.21321
LRRN4CL	1.4e-06	0.0177132	0.615976	0.00879389	0.616379	0.239691	0.000234	0.207587
LTBP2	1e-07	0.0559151	0.425267	0.0288884	0.425722	0.41671	0.000609999	0.182703
LYRM1	5e-07	0.0513138	0.000360026	0.699437	0.000340503	0.078096	0.000291999	0.196647
MACC1	2e-07	2.58e-05	0.000383444	0.685828	0.000363073	0.0373611	2.2e-05	0.216078
MAML2	1.5e-06	0.0809715	0.625119	0.781783	0.625516	0.614952	0.001254	0.201941
MANEA	5e-07	0.0592174	0.0671511	0.900245	0.0671108	0.241563	0.000128	0.210253
MAPK14	5e-07	0.0592174	0.00027064	0.00355978	0.00025458	0.106855	4e-06	0.191449
MAPK1	2e-07	0.0711334	0.00185204	0.00305409	0.001798	0.108631	6e-06	0.219083
MAPT	1.7e-06	0.0436255	8.42e-06	6.73e-05	7.26e-06	0.167087	0.0001	0.188779
2017-03-06	2e-07	0.0471732	0.481577	0.252958	0.482033	0.412102	0.000196	0.199899
MECR	4e-07	0.104178	7.63e-06	0.0304165	6.56e-06	0.0481067	8e-06	0.211623
MIA2	2.4e-06	0.0997735	0.00029181	0.0772648	0.000274894	0.177336	0.000174	0.199645
MIR17HG	0	0.0448095	3.87e-05	0.000907266	3.48e-05	0.0390186	8e-06	0.207334
MOCS1	1.4e-06	0.0754256	0.0013468	0.477449	0.00130173	0.302659	0.000689999	0.198267
MRPL12	3e-07	0.0519125	0.00506548	0.824873	0.00497673	0.19555	0.000669999	0.172187
MRPS11	2.1e-06	0.0393019	0.000186318	0.366468	0.000173954	0.0629652	3.8e-05	0.188453
MRPS12	1e-07	0.0495395	0.0007403	0.834649	0.000708993	0.0971618	0.000198	0.193563
MRPS17	0	0.0463839	0.499686	0.04494	0.500139	0.375114	0.00016	0.220116
MXRA7	1e-07	0.0687172	0.000112753	0.000157643	0.000104142	0.106332	1.8e-05	0.203876
MYH1	0	0.049145	0.00520267	0.918636	0.00511293	1	0.0977538	0.156828
MYOM3	0	0.00061481	0.325621	0.00094208	0.326029	0.531621	2.4e-05	0.198287
NAT9	0	0.0575522	0.00109255	0.000492256	0.00105273	0.0826614	4e-06	0.209462
NCRNA00086	1.3e-06	0.0519125	0.0234502	0.285531	0.0233268	0.127287	0.00011	0.217754
NGDN	4e-07	0.030083	0.030477	0.0359852	0.0303604	0.136443	4e-06	0.205513
NHS	4e-07	0.0809715	0.126585	0.0324698	0.126689	1	0.017942	0.183332
NLRP9	0	0.185504	0.398417	0.0712801	0.398865	0.662638	0.00511199	0.184306
NMD3	0	0.0463839	0.00145141	0.0025634	0.00140433	0.0622495	4e-06	0.20854
NR2F6	0	0.0495395	3.19e-06	0.187576	2.67e-06	0.0190669	4e-06	0.206901
NUBP1	0	0.081511	4.5e-06	6.42e-05	3.81e-06	0.0614926	4e-06	0.196419
NUDT5	1.8e-06	0.00017211	0.573131	0.0274035	0.573558	0.298011	5.4e-05	0.213426
NUMB	0	0.0622497	0.0175985	0.00701905	0.0174743	0.146347	6e-06	0.223544
NUP98	6e-07	0.0650429	3.52e-06	0.00312511	2.95e-06	0.0398792	4e-06	0.220478
OIT3	0	0.00443676	0.00033332	0.0244907	0.000314792	0.318113	0.00578999	0.181537
OSGIN2	0	0.0298878	0.394211	0.224372	0.394657	0.265427	0.000273999	0.220025
OTC	7e-07	0.0655327	5.64e-06	0.662207	4.8e-06	0.389734	0.129736	0.147208
OTUD7B	2.4e-06	0.0844066	0.00170004	0.105532	0.00164852	0.194515	5.2e-05	0.200928
PARN	0	0.0655327	4.7e-05	3.65e-05	4.25e-05	0.0421176	4e-06	0.214065
PCDHA1	6e-07	0.05251	2.17e-05	0.929148	1.93e-05	0.0540346	0.000743999	0.195653
PCDHB8	1.5e-06	0.0820593	3.21e-06	0.00146539	2.68e-06	0.0303654	4e-06	0.195371
PCDHGA11	5e-07	0.0665454	0.000349305	0.205017	0.000330178	0.150097	0.00944398	0.206329
PCDHGA4	1.5e-06	0.0789471	0.005391	0.567067	0.00529994	0.224494	0.00493199	0.203519
PCDHGA5	2.1e-06	0.0914998	0.450765	0.136474	0.451222	0.621532	0.00987398	0.200187
PCDHGA8	0	0.0420482	0.000251623	0.310641	0.000236354	0.0507612	0.000841998	0.223532
PCDHGB2	1.6e-06	0.0428347	0.0130421	0.000350432	0.0129224	0.178498	3e-05	0.20263
PCDHGB6	0	0.0365578	4.03e-06	0.346209	3.39e-06	0.0273619	0.000455999	0.20172
PDE11A	0	0.0157507	0.000675368	0.00232207	0.000645834	0.104411	3.2e-05	0.215587
PDE2A	0	0.0559151	0.00344266	0.529347	0.0033681	0.0640275	1.2e-05	0.219492
PDE4C	5e-07	0.0243818	0.0137431	0.126134	0.0136223	0.15199	0.00308199	0.21451
PDF	1.3e-06	0.016535	0.000813099	0.37224	0.000779892	0.29741	0.000595999	0.190062
PDZK1IP1	0	0.0487506	0.989665	0.20335	0.989678	0.640565	0.000501999	0.223377
PGRMC1	1.2e-06	0.110437	0.00013365	0.000798165	0.000123906	0.0999341	1.4e-05	0.196406
PHAX	0	0.0613604	0.535064	0.361608	0.535507	0.427469	9.2e-05	0.21079
PHKA1	7e-07	0.0631493	0.027013	0.00987419	0.0268924	0.128981	2.4e-05	0.214844
PHKG2	0	0.0559151	0.704518	0.0783648	0.704852	0.443464	0.000204	0.208946
PJA2	6e-07	0.0657816	0.0303666	0.377991	0.0302499	0.177171	5.8e-05	0.202308
PLCB4	4e-07	0.0583782	1.45e-05	0.00949955	1.27e-05	0.0286275	6e-06	0.20173
PLD1	0	0.00021924	0.00204098	0.00341721	0.00198398	0.353494	8.4e-05	0.183561
PNMA3	0	0.042442	0.0064699	0.000170243	0.00637209	0.104027	1.6e-05	0.217549
PNN	9e-07	0.050721	0.000726867	0.000162148	0.000695921	0.102103	8e-06	0.205147
PPAPDC3	2e-07	0.0483559	0.995407	0.261904	0.995412	0.440463	0.000122	0.215127
PPFIBP1	1.8e-06	0.0543084	0.000170466	0.000470067	0.00015886	0.0777479	6e-06	0.202748
PRAF2	1.8e-06	0.0799356	0.594377	0.0563168	0.594793	0.549649	0.000823998	0.208529
PRSS16	8e-07	0.042442	0.00208586	0.00122318	0.00202818	0.474199	0.000411999	0.181046
PSAP	3e-07	0.035379	0.115542	0.358778	0.115621	0.166992	4e-05	0.22064
PSMG1	2e-07	0.0684327	0.00153662	0.598324	0.00148798	0.135948	0.000176	0.200327
PTBP2	0	0.0789471	0.0927659	0.0128797	0.0927892	0.323596	2.8e-05	0.208958
PTCHD2	4e-07	0.0668039	1.01e-05	0.00126044	8.77e-06	0.0378924	8e-06	0.202389
PTK2	0	0.0640819	0.0095022	0.0718157	0.00939113	0.351939	0.00016	0.217612
PTPRF	5e-07	0.00149126	0.495125	0.362481	0.495579	0.430936	0.000238	0.214463
PUS7L	1.9e-06	0.139665	0.142402	0.600625	0.142543	0.428281	0.001032	0.18294
PVRL3	0	0.0393019	0.00639978	0.345868	0.00630237	0.06303	1e-05	0.223686
RAB3IL1	0	5.54e-05	1.67e-05	1.27e-05	1.47e-05	0.103313	4e-06	0.20134
RBM43	1.4e-06	0.0243818	0.00136715	0.00138368	0.00132168	0.174488	1.8e-05	0.202458
RBM7	0	0.0406752	0.325975	0.315134	0.326384	0.485161	0.000515999	0.206046
RBP5	9e-07	0.113204	0.576074	0.826827	0.576499	0.853889	0.00476399	0.190689
RCOR1	0	0.0393019	0.180046	0.192782	0.180263	0.398938	0.0001	0.222419
RDH16	1e-07	0.0467806	1.1e-05	0.629017	9.58e-06	0.0456862	0.119368	0.194407
REXO2	2.1e-06	0.0602749	4.2e-06	0.0272767	3.54e-06	0.045084	1.8e-05	0.215723
RG9MTD3	1e-07	0.0489475	5.69e-05	2.1e-05	5.17e-05	0.0594054	4e-06	0.213782
RGS22	1e-07	0.0273289	0.000253054	0.0659253	0.000237725	0.0548318	0.00623799	0.211545
RNF14	0	0.034596	0.00266798	0.578969	0.00260231	0.127943	0.000108	0.200745
RNLS	2e-07	0.0289016	8.36e-06	0.908284	7.21e-06	0.0209499	1.8e-05	0.208228
RPS6KA2	1e-07	0.0746336	0.154838	0.935266	0.155005	0.270885	6.4e-05	0.207707
RSPRY1	1.7e-06	0.0724574	0.882723	0.519809	0.882867	0.312899	4e-05	0.206476
RTN4RL1	0	0.0287044	0.554178	0.0297482	0.554614	0.226694	0.000485999	0.216655
SAC3D1	6e-07	0.0188932	7.66e-05	0.0247231	7.01e-05	0.0742032	1e-05	0.184114
SALL4	8e-07	0.107832	7.19e-05	0.0268375	6.57e-05	0.0966481	0.000309999	0.195807
SDK1	2e-07	0.0692915	0.786169	0.102079	0.786422	0.492779	0.002014	0.20054
SEC14L1	3e-07	0.0543084	0.0182963	0.0149772	0.0181718	0.165481	1e-05	0.209207
SEC63	0	0.0385172	0.199224	0.48427	0.199476	0.220214	4.6e-05	0.20319
SEPT3	1.1e-06	0.0655327	0.0040613	0.395171	0.00398075	0.137372	0.018122	0.207253
SERF2	1e-07	0.0899278	0.542193	0.146981	0.542633	0.419263	0.001398	0.208027
SERINC3	1e-07	0.0681545	0.00711737	0.021678	0.0070161	0.138724	1e-05	0.198563
SETD6	0	0.0676021	0.0477464	0.967565	0.0476609	0.239096	4.2e-05	0.202563
SGCE	0	0.00821854	0.293435	0.21857	0.293815	0.172303	2e-05	0.216777
SGSM2	1e-06	0.0420482	0.275945	0.0559348	0.276306	0.267597	4e-05	0.205237
SIRT1	2e-07	0.0884355	0.0814821	0.121268	0.0814772	0.513245	0.000789998	0.204799
SKIV2L2	1.3e-06	0.0670659	5.41e-05	0.0401526	4.92e-05	0.0554652	4e-06	0.213924
SLC25A18	5e-07	0.0519125	0.0171241	0.25799	0.017	0.278287	0.00577599	0.205593
SLC25A42	2e-07	0.0267408	0.449039	0.000512505	0.449495	0.436836	6e-06	0.191849
SLC2A10	9e-07	0.0622497	0.0433921	0.443283	0.0432976	0.260334	0.000787998	0.190909
SLC34A2	0	0.0452039	5.35e-05	0.698532	4.85e-05	0.0251081	0.00758998	0.216011
SLC46A1	0	0.0459917	0.548889	0.658549	0.549326	0.521551	0.000675999	0.206524
SLC46A3	2e-07	0.0563201	0.650817	0.28982	0.651195	0.446616	0.000307999	0.21558
SLCO3A1	0	0.011499	0.201246	0.883854	0.201502	0.452294	8e-06	0.19635
SMAD9	9e-07	0.0711334	0.18644	0.0104613	0.186669	0.512663	0.000375999	0.182911
SMAP1	9e-07	0.0618019	5.12e-05	0.000299777	4.65e-05	0.058204	6e-06	0.19409
SMARCD1	3e-07	0.0519125	0.000223527	0.00092607	0.00020947	0.0771357	6e-06	0.213589
SNHG11	1.5e-06	0.0567272	0.0017898	0.000468199	0.00173678	0.0951289	4e-06	0.199574
SOX13	1.4e-06	0.133468	0.00375757	0.0629947	0.00367986	0.180449	2.2e-05	0.208968
SPAG5	0	0.00229976	0.467792	0.0409732	0.468249	0.440772	3e-05	0.191343
SPAG8	4e-07	0.0657816	0.0141625	0.00147584	0.0140411	0.289965	5e-05	0.205054
SRPK2	1.6e-06	0.0665454	7.75e-05	0.0671874	7.1e-05	0.0950906	1.2e-05	0.187609
STRADA	1.7e-06	0.0640819	8.29e-05	0.0307417	7.6e-05	0.130977	0.000208	0.189244
STRADB	1e-06	4.68e-06	0.0121237	4.92e-05	0.0120057	0.473093	4e-06	0.177246
STRN3	2.3e-06	0.0483559	9.03e-05	0.0350377	8.3e-05	0.0582706	6e-06	0.192588
SURF2	2.3e-06	0.0529083	5.6e-05	0.752195	5.09e-05	0.0347493	1.2e-05	0.21127
SYBU	1e-07	0.0717819	0.836381	0.0160289	0.836579	0.671747	0.00268399	0.191316
SYNC	2e-07	0.0711334	0.00527264	0.0247709	0.0051824	0.111354	0.002248	0.208762
SYT13	0	0.0650429	0.569218	0.0200023	0.569647	0.289467	0.000118	0.222188
TARP	1e-06	0.0210509	0.844821	0.640981	0.845009	0.818346	0.0535139	0.180251
TCN2	6e-07	0.022423	5.7e-06	4.04e-05	4.86e-06	0.072341	6e-06	0.195892
TEKT2	2.2e-06	0.0724574	4.61e-05	0.267503	4.17e-05	0.0548692	4.8e-05	0.212704
THPO	1e-07	0.070191	0.900927	0.00856389	0.901049	0.680464	0.000717999	0.197895
TIMM22	1.1e-06	0.114642	1.99e-05	0.0118852	1.76e-05	0.0603422	2e-05	0.207303
TMEM106A	0	0.00319494	0.36877	0.0911877	0.369206	0.416767	8e-06	0.208537
TMEM130	1e-07	0.0410671	0.939198	0.00725545	0.939274	0.220608	0.000303999	0.212515
TMEM147	2e-07	0.047766	3.05e-05	0.449805	2.73e-05	0.0418989	1e-05	0.21677
TMEM151A	1.2e-06	0.0596377	1.2e-05	0.326158	1.05e-05	0.0416194	0.0310299	0.181155
TMEM171	4e-07	0.0453994	2.95e-05	0.0532926	2.64e-05	0.162256	5.8e-05	0.199009
TMEM184A	2e-07	0.0704988	0.349171	0.160482	0.349596	0.597489	0.001704	0.18834
TMEM70	2.2e-06	0.0515132	0.00305775	0.503893	0.00298739	0.107217	0.000202	0.216425
TMEM88	1e-06	0.0519125	0.298757	0.0154353	0.299143	0.249921	3.4e-05	0.205304
TOMM70A	5e-07	0.0539075	0.000336092	0.00102102	0.00031746	0.0911499	8e-06	0.21148
TPSG1	1e-06	0.146378	0.00867861	0.0270593	0.00857047	0.344634	0.001234	0.191051
TRAF6	1.7e-06	0.0640819	0.362668	0.563781	0.3631	0.599403	0.001216	0.194274
TRIM63	0	0.0109335	1.85e-05	0.440665	1.63e-05	0.0503791	0.171804	0.22374
TRIM66	5e-07	0.0539075	0.0135239	0.00134511	0.0134035	0.286115	5.8e-05	0.202228
TRPV4	2.1e-06	7.81e-06	0.00768976	0.422894	0.00758575	0.183432	0.000112	0.193736
TSIX	2.1e-06	0.0422455	3.05e-06	0.094297	2.54e-06	0.0706792	0.0400799	0.185945
TSPAN12	1.2e-06	0.0559151	0.981055	0.364791	0.981078	0.425273	0.000104	0.200743
TSPYL6	0	0.0479622	9.2e-05	0.000324387	8.46e-05	0.128433	1e-05	0.179384
TTBK2	2.1e-06	0.158799	0.000239199	0.00582454	0.000224459	0.174434	6.6e-05	0.183651
TTC35	1.1e-06	0.0567272	0.000473893	0.00547666	0.000450431	0.0834093	4e-06	0.194296
TUBB4	0	0.0463839	0.241106	0.0684963	0.241423	0.732495	0.00401599	0.215828
TXLNG	1.1e-06	0.0535084	0.280089	0.771774	0.280455	0.364753	0.000122	0.19812
TXNL4B	8e-07	0.0547097	0.000547774	0.0016021	0.000521972	0.103336	1.4e-05	0.19511
TXNRD1	2e-06	0.0432302	0.000663034	0.622884	0.000633846	0.0649429	6.4e-05	0.206741
UBL5	0	0.0432302	1.75e-05	0.603302	1.54e-05	0.033399	3.4e-05	0.212261
UBR7	8e-07	0.0547097	0.000698841	0.00125046	0.000668657	0.141271	2.2e-05	0.178805
UMPS	4e-07	0.0543084	0.034808	0.0616675	0.0346977	0.187861	1.6e-05	0.208445
UNC119B	6e-07	0.0670659	0.000122423	0.0099999	0.00011328	0.0634807	4e-06	0.192545
UPB1	0	0.0216391	0.919183	0.0357645	0.919282	0.504939	1.4e-05	0.207107
USP3	5e-07	0.0676021	0.00108425	0.0450415	0.00104462	0.139488	1.2e-05	0.20513
USP45	1.4e-06	0.0692915	0.00170841	0.129642	0.00165675	0.152618	9.2e-05	0.193899
VAC14	1e-07	0.0385172	0.0334088	0.61628	0.0332964	0.178662	6.2e-05	0.216805
VOPP1	1e-07	0.0320452	4.13e-05	0.00171145	3.72e-05	0.171304	3.6e-05	0.183368
VPS35	3e-07	0.0587967	0.00812845	0.136302	0.00802253	0.174748	1.8e-05	0.197722
VPS37A	2e-07	0.0636125	5.58e-05	0.296148	5.07e-05	0.0504972	2e-05	0.192233
WNT6	1e-07	0.0799356	0.000241906	0.000624147	0.00022705	0.0798983	6e-06	0.213617
XPOT	0	0.0687172	0.000920519	0.00104627	0.000884653	0.112082	1e-05	0.212627
ZBBX	1.4e-06	0.106572	0.000137777	0.664607	0.000127816	0.0852648	0.00137	0.179303
ZBED2	1e-06	0.0408716	0.010831	0.102083	0.010716	0.135299	0.00248599	0.207259
ZBTB5	3e-07	0.050721	0.003997	0.0506356	0.00391704	0.135066	4e-06	0.202891
ZDHHC11	1.4e-06	0.0750252	3.12e-06	0.000347151	2.61e-06	0.0299004	6e-06	0.19716
ZFAND1	0	0.0626965	0.0208133	0.00894913	0.0206888	0.26167	6e-05	0.196023
ZFY	0	0.0489475	0.0159235	0.0436403	0.0158003	0.350604	6.8e-05	0.196669
ZMAT2	2e-06	0.0638459	0.0636808	0.0325418	0.063632	0.414652	0.000297999	0.197238
ZMAT4	0	0.00160735	0.060684	0.00249752	0.060628	0.105943	1.6e-05	0.222114
ZNF177	0	0.0479622	0.000438162	0.541282	0.000415888	0.0604839	3e-05	0.219421
ZNF211	6e-07	0.0499302	0.235094	0.0520945	0.235403	0.317051	2.6e-05	0.220996
ZNF238	5e-07	0.0467806	0.0144772	0.456912	0.0143554	0.158992	4e-05	0.201418
ZNF274	6e-07	0.0545078	0.0139934	0.00418097	0.0138723	0.193435	3e-05	0.21157
ZNF300	1.8e-06	0.0527086	0.113558	0.0118308	0.113632	0.468296	0.000234	0.21285
ZNF304	1.3e-06	0.0400857	0.114712	0.325931	0.114789	0.42673	0.00021	0.196433
ZNF334	1.5e-06	0.0291001	0.193	0.00928408	0.193241	0.158399	1.6e-05	0.205595
ZNF354C	0	0.034596	0.000466285	0.169143	0.000443072	0.0534094	8e-06	0.215908
ZNF366	3e-07	0.0503277	0.0819869	0.00874434	0.0819833	0.232911	5.4e-05	0.217912
ZNF404	0	0.0505238	0.128925	0.0667633	0.129035	0.16655	0.00013	0.217233
ZNF45	1.6e-06	0.0559151	0.00634418	0.0261175	0.00624709	0.167765	2.2e-05	0.173707
ZNF470	2e-07	0.0613604	0.0172248	0.499463	0.0171007	0.141967	2.2e-05	0.203052
ZNF549	0	6.16e-05	0.00219412	0.0130204	0.00213484	0.0847187	4e-06	0.220944
ZNF551	2e-07	0.00160735	0.0173599	0.134657	0.0172357	0.306499	0.000108	0.202965
ZNF562	1.5e-06	0.146378	0.0433921	0.223719	0.0432976	0.440673	0.000529999	0.184224
ZNF648	3e-07	0.0648012	0.0100999	0.0839859	0.00998691	0.43945	0.00377199	0.164277
ZNF781	1.7e-06	0.105358	0.337083	0.0459022	0.337499	0.509058	0.000285999	0.185643
ZNF833	2e-07	0.0567272	0.0225407	0.00448196	0.0224168	0.226097	2.8e-05	0.21264
ZXDB	0	0.0513138	0.00281014	0.0484277	0.0027427	0.131457	2e-05	0.206322
Note: the genes reported in pubmed was shown in bold italics (If MIC >0.22378, then the p-value of MIC < 2.435342e-06).
