# Supplementary material for: Bagging Nearest-Neighbor Prediction independence Test: an efficient method for nonlinear dependence of two continuous variables
Source: Sci Rep. 2017 Oct 6;7:12736. doi: 10.1038/s41598-017-12783-9 (PMC5630623; doi:10.1038/s41598-017-12783-9)
Supplement: Supplementary file 3 — Supplemental Materials 3 [file 41598_2017_12783_MOESM3_ESM.xlsx]

## Sheet: Sheet1
Significant genes detected only by CANOVA and corresponding p-value of all methods in kidney cancer data (α = 0.05/20531)
Gene	Canova	BNNPT	Kendall	Pearson	Spearman	Hoeffding	Distance	MIC
AMDHD1	3.4e-07	5.82e-05	0.0300923	0.000717698	0.0299753	0.673254	8e-06	0.17003
CRAT	5.8e-07	7.34e-05	0.000160458	3.77e-06	0.000149343	0.326153	8e-06	0.196029
GDA	1.6e-07	3.49e-05	0.160123	0.459725	0.160301	0.486339	0.00025	0.185681
LOC100132111	1e-08	2.63e-05	0.00110368	0.357831	0.00106363	0.0822215	1.4e-05	0.208928
NPEPPS	6.3e-07	9.9e-06	0.00635804	0.294982	0.00626086	0.121066	1.8e-05	0.19374
SRGAP2	1.49e-06	0.0195161	0.00010228	0.00076986	9.43e-05	0.134792	1.6e-05	0.16085
SYTL2	9.4e-07	1.94e-05	0.156725	0.0133473	0.156896	0.495242	0.000357999	0.197738
UGT1A9	5e-08	2.73e-05	0.27849	1.33e-05	0.278855	0.599497	1.6e-05	0.18041
Note: the genes reported in pubmed was shown in bold italics (If MIC >0.22378, then the p-value of MIC < 2.435342e-06).
Significant genes detected only by Distance and corresponding p-value of all methods in kidney cancer data (α = 0.05/20531)
Gene	Distance	Hoeffding	Spearman	Pearson	Kendall	Canova	BNNPT	MIC
AGPAT3	2e-06	0.277586	7.59e-05	8.52e-06	8.28e-05	0.0565233	0.000898	0.162044
ALDH3A1	2e-06	0.0475751	8.39e-06	0.000927786	9.68e-06	0.0555127	6.4e-06	0.208188
ANKRD20B	2e-06	0.0629691	2.44e-06	0.0024267	2.93e-06	0.164231	0.0001109	0.186871
ASB12	2e-06	0.0822922	8.84e-06	0.00138731	1.02e-05	0.0678761	0.0007968	0.170855
ASPRV1	2e-06	0.0586564	6.25e-06	1.73e-05	7.28e-06	0.167048	0.0001548	0.182547
ATF2	2e-06	0.0421834	3.24e-05	0.000185663	3.61e-05	0.0531079	5.6e-06	0.188223
ATMIN	2e-06	0.0378698	3.06e-06	0.00213033	3.65e-06	0.0573474	0.0014353	0.175488
ATP10A	2e-06	0.148217	2.38e-05	3.27e-05	2.67e-05	0.0569335	0.001292	0.156615
ATP2A2	2e-06	0.100155	0.000122072	0.00103893	0.000131714	0.341644	0.0001988	0.184702
BAT4	2e-06	0.0475167	2.55e-06	1.19e-05	3.06e-06	0.101913	0.003384	0.173092
BCL7B	2e-06	0.0397697	5.42e-06	0.000206629	6.34e-06	0.0687172	0.0013314	0.191232
C12orf26	2e-06	0.0494149	3.47e-06	0.000375273	4.12e-06	0.00909552	7.6e-06	0.200682
C12orf73	2e-06	0.131748	0.00188889	0.000488166	0.0019444	0.125955	0.0001051	0.182652
C14orf118	2e-06	0.0663551	8.48e-05	0.174731	9.22e-05	0.100827	9.8e-06	0.186533
C14orf28	2e-06	0.0599659	4.77e-06	4e-05	5.61e-06	0.0640819	0.0007463	0.182496
C16orf79	2e-06	0.0502907	8.56e-06	0.000160489	9.88e-06	0.0613604	0.0001462	0.187319
C17orf69	2e-06	0.0858802	0.000101661	2.91e-05	0.000110125	0.0678761	6.7e-06	0.197418
C19orf61	2e-06	0.0192963	4.07e-06	4.87e-05	4.81e-06	0.0681545	3.9e-06	0.211501
C1orf174	2e-06	0.0672955	2.15e-05	0.000199409	2.42e-05	0.0668039	0.0003196	0.167869
C6orf70	2e-06	0.0254176	8.83e-06	6.71e-05	1.02e-05	0.0503277	2.15e-05	0.189081
C7orf43	2e-06	0.0660189	4.33e-05	4.4e-05	4.79e-05	0.0914998	0.0057298	0.174848
CARD6	2e-06	0.452442	0.000290086	9.6e-06	0.000307627	0.0519125	1.31e-05	0.186787
CCT8	2e-06	0.0523692	1.29e-05	6.37e-05	1.47e-05	0.0673326	9.78e-05	0.188145
CDK13	2e-06	0.0650117	3.43e-06	4.23e-05	4.07e-06	0.158799	0.132223	0.167247
CEACAM19	2e-06	0.0548299	2.78e-05	0.000316258	3.11e-05	0.050721	4.68e-05	0.189047
CELF1	2e-06	0.0590799	1.06e-05	0.000456699	1.21e-05	0.0899278	4.85e-05	0.188723
CEP120	2e-06	0.0317991	5.55e-06	0.000105503	6.49e-06	0.0780014	5.5e-06	0.196312
CNOT1	2e-06	0.0824785	1.01e-05	6.3e-05	1.15e-05	0.195757	0.0017979	0.172132
CRAMP1L	2e-06	0.0348821	2.74e-06	7.69e-06	3.27e-06	0.0624713	5.6e-06	0.186302
DAGLA	2e-06	0.272373	5.27e-05	6.28e-06	5.79e-05	0.0809715	0.0081676	0.172033
DDX51	2e-06	0.0627348	4.09e-06	1.84e-05	4.82e-06	0.0587967	0.0228974	0.173986
DNAJB2	2e-06	0.0241442	3.76e-06	0.0927657	4.46e-06	0.0483559	5.7e-06	0.194086
DNASE1L2	2e-06	0.0668872	0.000154687	0.00148447	0.000166079	0.0499302	5.4e-06	0.192903
EIF1AY	2e-06	0.181775	0.000653776	8.29e-05	0.000683537	0.0655327	0.0002984	0.178334
EML1	2e-06	0.0799219	5.93e-05	0.000172341	6.5e-05	0.185504	0.0073871	0.18916
ERCC4	2e-06	0.0548539	8.36e-06	0.000747426	9.65e-06	0.0668039	0.0019675	0.152236
ERLIN1	2e-06	0.0561614	4.64e-06	0.000557675	5.46e-06	0.0850347	0.0126966	0.167365
FAM122C	2e-06	0.0898583	4.37e-05	0.000215404	4.83e-05	0.070191	5.4e-05	0.183575
FAM71F2	2e-06	0.0972079	4.18e-05	0.000138313	4.62e-05	0.0907035	0.0002272	0.179137
FBXO38	2e-06	0.0920419	8.05e-05	0.000200333	8.76e-05	0.158799	0.0766746	0.173039
FIGF	2e-06	0.13071	1.22e-05	0.00656427	1.39e-05	0.0569335	0.0010098	0.167784
FRS2	2e-06	0.0362565	4.91e-06	0.00492062	5.76e-06	0.0754256	0.0001532	0.207007
GALE	2e-06	0.0789153	8.36e-05	8.11e-05	9.1e-05	0.0780014	0.0001286	0.175869
GFOD2	2e-06	0.0373367	9.52e-06	0.000165211	1.1e-05	0.0622497	3.64e-05	0.200488
GGT7	2e-06	0.0220677	3.89e-06	0.00408121	4.6e-06	0.0208552	4.7e-06	0.198017
GTF2H3	2e-06	0.062035	0.000133271	0.00114731	0.00014353	0.0622497	9.4e-06	0.18283
GTF3C3	2e-06	0.0648419	7.46e-06	0.00579615	8.64e-06	0.278592	0.0027264	0.175146
H2AFY	2e-06	0.0889119	2.74e-05	1.8e-05	3.06e-05	0.0598492	6.74e-05	0.188744
HEATR2	2e-06	0.065211	9.17e-06	3.34e-05	1.06e-05	0.131511	0.0007311	0.189921
HS3ST1	2e-06	0.100778	1.58e-05	0.000422866	1.8e-05	0.0949184	0.0001212	0.160874
IGF1R	2e-06	0.0736823	2.39e-05	0.00127626	2.68e-05	0.141843	0.0008592	0.184952
KIAA0467	2e-06	0.0597285	7.75e-06	5.96e-05	8.97e-06	0.0738732	0.0001011	0.182985
KIAA0649	2e-06	0.0472114	3.39e-06	9.08e-06	4.03e-06	0.0547097	4.67e-05	0.17949
KIAA1671	2e-06	0.0784096	0.000355069	0.000765778	0.000375142	0.0809715	3.9e-06	0.193119
KLHL32	2e-06	0.0261374	2.78e-06	0.000626126	3.32e-06	0.0594263	1.76e-05	0.197953
LOC100130557	2e-06	0.120996	0.00091997	4.97e-05	0.000956694	0.119223	2.6e-06	0.181509
LOC100270804	2e-06	0.0477881	1.65e-05	7.91e-06	1.87e-05	0.0529083	0.0001616	0.182494
LOC728875	2e-06	0.0566394	6.68e-06	1.83e-05	7.76e-06	0.0784667	0.0005508	0.186538
LRRC37A2	2e-06	0.0401882	3.11e-06	1.68e-05	3.71e-06	0.00017211	4.7e-06	0.191739
MAFG	2e-06	0.0842403	4.11e-06	1.17e-05	4.86e-06	0.122489	0.0212975	0.180155
MAGOH	2e-06	0.047022	6.96e-06	1.34e-05	8.08e-06	0.0695857	9.71e-05	0.194458
MAP2K2	2e-06	0.0521246	4.48e-06	0.000122358	5.27e-06	0.0877184	6.4e-06	0.202379
MTAP	2e-06	0.0733505	3.03e-05	0.00420969	3.38e-05	0.0850347	0.000522	0.182593
N4BP2	2e-06	0.0418461	1.07e-05	0.000866027	1.23e-05	0.0721171	0.0008681	0.173973
NMRAL1	2e-06	0.103065	0.000192609	0.000163696	0.000205876	0.0837979	0.0004559	0.179925
NPAS1	2e-06	0.0383718	3.51e-06	0.00034926	4.17e-06	0.135477	0.0024235	0.189035
PAN3	2e-06	0.0585124	5.97e-06	2.17e-05	6.97e-06	0.0607065	0.0019998	0.210346
PCSK4	2e-06	0.0445333	2.88e-05	1.98e-05	3.21e-05	0.0473707	1.25e-05	0.207415
PEX10	2e-06	0.0657539	3.18e-05	0.000262619	3.54e-05	0.0596377	8.7e-06	0.170743
PGM1	2e-06	0.0690215	2.31e-05	4.54e-05	2.59e-05	0.0607065	0.0003474	0.18887
PHF1	2e-06	0.0614575	2.87e-05	0.000105685	3.2e-05	0.0754256	0.000115	0.192929
PHOSPHO2	2e-06	0.0627816	4.98e-05	0.0136844	5.48e-05	0.0721171	0.0002837	0.181459
PIAS4	2e-06	0.0758729	4.7e-06	9.01e-05	5.52e-06	0.0914998	0.0423729	0.183282
PIGP	2e-06	0.049449	5.93e-06	3.16e-05	6.92e-06	0.103026	0.0002505	0.182203
PLEKHA8	2e-06	0.113747	3.87e-06	6.12e-05	4.58e-06	0.0940277	0.0145736	0.17072
PLEKHG1	2e-06	0.0731257	7.78e-05	0.000104991	8.48e-05	0.0247739	3.05e-05	0.193096
PNMA6A	2e-06	0.0715918	1.98e-05	2.44e-05	2.24e-05	0.0907035	0.0027416	0.179078
POLR2J2	2e-06	0.125833	2.87e-05	9.67e-06	3.2e-05	0.0497347	0.0090929	0.182572
POMGNT1	2e-06	0.0413385	3.53e-06	6.83e-05	4.19e-06	0.0513138	2.7e-06	0.19337
PPAP2B	2e-06	0.0577752	0.000108295	7.45e-05	0.000117149	0.0515132	4.4e-06	0.203094
PSMD7	2e-06	0.0413494	5.63e-06	2.11e-05	6.58e-06	0.0731547	8.9e-05	0.218601
PTGFRN	2e-06	0.0338237	3.47e-06	1.59e-05	4.12e-06	0.0573474	2.32e-05	0.196326
PURB	2e-06	0.0316099	2.74e-06	6.46e-05	3.27e-06	0.0638459	0.0009935	0.188566
RAB13	2e-06	0.0632707	1.44e-05	3.84e-05	1.64e-05	0.0837979	0.0006985	0.179532
RAB30	2e-06	0.0455227	2.71e-06	0.00022876	3.24e-06	0.0535084	2.75e-05	0.204013
RBM15	2e-06	0.0733716	4.94e-06	1.36e-05	5.8e-06	0.521535	0.0499494	0.169022
RCCD1	2e-06	0.0609843	0.000138712	0.00017573	0.000149265	0.0687172	3.2e-06	0.204839
RERE	2e-06	0.0682516	1.06e-05	0.000535922	1.21e-05	0.113204	3.29e-05	0.212667
RPL26L1	2e-06	0.0478576	5.14e-06	5.53e-05	6.02e-06	0.0469772	0.0001131	0.171614
SAP18	2e-06	0.031169	4.19e-06	0.00353524	4.94e-06	0.0596377	3.9e-06	0.191979
SBF2	2e-06	0.0569712	2.55e-06	2.35e-05	3.06e-06	0.141843	8.64e-05	0.172777
SFRS15	2e-06	0.0835501	4.81e-06	3.85e-05	5.65e-06	0.0891701	0.0011747	0.186776
SKIV2L	2e-06	0.0881451	4.72e-05	0.000229245	5.2e-05	0.329348	7.82e-05	0.206035
SLC26A9	2e-06	0.152031	2.13e-05	0.000886178	2.39e-05	0.0257582	0.0062049	0.16384
SLC35A5	2e-06	0.027871	3.59e-06	0.000416741	4.26e-06	0.038322	7e-06	0.201194
SLC38A10	2e-06	0.0712581	1.63e-05	4.76e-05	1.84e-05	0.0678761	0.0002775	0.199861
SRA1	2e-06	0.0881115	0.000197128	8.84e-05	0.00021061	0.00033225	3.29e-05	0.203569
SRFBP1	2e-06	0.0456133	4.32e-06	0.00051432	5.1e-06	0.1242	0.0017709	0.19159
TAF10	2e-06	0.065526	0.000438229	0.000178041	0.000461276	0.0531079	6.93e-05	0.20674
TESK2	2e-06	0.0371187	4.81e-06	0.000300504	5.65e-06	0.070191	1.83e-05	0.188557
TLR4	2e-06	0.0370051	2.78e-06	2.49e-05	3.32e-06	0.0837979	5.3e-06	0.183999
TMEM30A	2e-06	0.0615226	3.72e-06	0.000460436	4.41e-06	0.109115	0.0005803	0.188937
TMEM57	2e-06	0.0648042	2.5e-06	3.22e-05	3e-06	0.111802	5.54e-05	0.176013
TRIM26	2e-06	0.045879	2.57e-06	0.000473639	3.08e-06	0.0704988	6.06e-05	0.1752
TSSK4	2e-06	0.0829916	0.000424576	1.73e-05	0.000447152	0.013996	5.54e-05	0.198737
TTC23	2e-06	0.0240981	2.53e-06	0.00025052	3.03e-06	0.0940277	5.5e-06	0.207915
TTTY14	2e-06	0.118219	6.32e-06	0.00221189	7.36e-06	0.0690043	0.0016197	0.157129
TUBGCP3	2e-06	0.0376478	9.58e-06	0.00100839	1.1e-05	0.0684327	0.0003676	0.185517
UBN2	2e-06	0.0479273	5.59e-06	1.58e-05	6.54e-06	0.0650429	0.000157	0.193909
VARS	2e-06	0.0634726	5.25e-06	0.000122008	6.15e-06	0.0728026	0.0017962	0.1748
VIPAR	2e-06	0.0330092	2.42e-05	0.00306505	2.71e-05	0.0398899	3e-06	0.201779
XKR9	2e-06	0.0713566	3.33e-06	2.62e-05	3.96e-06	0.203008	0.0055425	0.167005
YES1	2e-06	0.0792936	2.79e-05	0.00334362	3.11e-05	0.14408	9.44e-05	0.179122
ZBTB46	2e-06	0.0311105	7.01e-06	1.28e-05	8.14e-06	0.0563201	0.0001311	0.209774
ZBTB8OS	2e-06	0.0438824	5.89e-06	2.15e-05	6.88e-06	0.135477	9.18e-05	0.191857
ZFP161	2e-06	0.0901392	1.31e-05	0.00025843	1.5e-05	9.69e-06	1.37e-05	0.194056
ZKSCAN4	2e-06	0.0240981	2.85e-06	1.71e-05	3.4e-06	0.0438231	4.9e-05	0.198135
ZNF302	2e-06	0.0369145	2.83e-06	0.000260537	3.38e-06	0.0624713	0.0004256	0.192218
ZNF507	2e-06	0.106391	1.86e-05	3.82e-05	2.1e-05	0.0724574	0.0005172	0.170224
ZNF814	2e-06	0.0949655	5.53e-06	8.77e-05	6.47e-06	0.122489	0.0105198	0.188236
Note: the genes reported in pubmed was shown in bold italics (If MIC >0.22378, then the p-value of MIC < 2.435342e-06).
Significant genes detected only by MIC and corresponding p-value of all methods in kidney cancer data (α = 0.05/20531)
Gene	MIC	Distance	Hoeffding	Spearman	Pearson	Kendall	Canova	BNNPT
EIF3L	0.22807	3.39999e-05	0.163288	0.0249145	0.85454	0.0250369	0.0563201	2.33e-05
MLYCD	0.229258	3.99999e-06	0.0674715	0.000396803	0.000101247	0.000418401	0.0473707	6.5e-06
YBX2	0.223897	3.79999e-05	0.127393	0.0119811	0.00208093	0.012099	0.0687172	6.9e-06
Note: the genes reported in pubmed was shown in bold italics (If MIC >0.22378, then the p-value of MIC < 2.435342e-06).
Significant genes detected only by Pearson and corresponding p-value of all methods in kidney cancer data (α = 0.05/20531)
Gene	Pearson	Kendall	Canova	BNNPT	Spearman	Hoeffding	Distance	MIC
C15orf34	2.061e-07	0.000362008	0.0450062	2.28e-05	0.000342413	0.513351	7.99998e-06	0.176551
C20orf117	3.42339e-08	0.000103193	0.0594263	0.0007147	9.5123e-05	0.373202	2.2e-05	0.173759
CCDC149	2.5246e-07	0.000237854	0.0237926	2.85e-05	0.000223173	0.490677	1.4e-05	0.175424
EGR2	7.46139e-07	9.16324e-05	0.031455	0.0258412	8.42383e-05	0.306305	3.19999e-05	0.151786
GPR89B	2.21033e-06	2.32396e-05	0.253641	0.0011113	2.06382e-05	0.202992	1.4e-05	0.170031
H3F3C	8.73059e-10	0.0604585	0.024972	4.4e-06	0.0604019	1	3.99999e-06	0.184836
HDAC1	1.20207e-07	0.000108833	0.050721	0.002391	0.000100442	0.411553	3.99999e-06	0.152546
ISYNA1	6.3643e-07	8.00919e-05	0.0585875	0.0002006	7.33997e-05	0.32482	5.99999e-06	0.158558
NUDT3	7.31161e-07	3.16241e-05	0.0590073	0.0001251	2.83184e-05	0.251249	7.99998e-06	0.17873
RNF144B	1.01457e-06	0.00120591	9.18e-06	0.0001119	0.00116368	0.521232	5.99999e-06	0.178557
RNF148	2.11827e-07	7.01318e-06	0.081511	0.0678507	6.0121e-06	0.135282	5.99999e-06	0.165523
SASH1	1.31015e-07	8.19299e-06	0.0571417	0.0002692	7.05767e-06	0.170417	5.99999e-06	0.16952
SERP2	2.95919e-07	8.6064e-05	0.05013	5.01e-05	7.90049e-05	0.338713	1.2e-05	0.196258
ST7OT2	2.2354e-07	0.0190701	0.04422	2.99e-05	0.0189455	1	3.99999e-06	0.135504
TMTC2	1.33563e-06	7.25784e-06	0.034596	9.31e-05	6.22854e-06	0.117184	3.99999e-06	0.200134
Note: the genes reported in pubmed was shown in bold italics (If MIC >0.22378, then the p-value of MIC < 2.435342e-06).
Significant genes detected only by Spearman and corresponding p-value of all methods in kidney cancer data (α = 0.05/20531)
Gene	Spearman	Pearson	Kendall	Canova	BNNPT	Hoeffding	Distance	MIC
ADAM7	2.07472e-06	0.661995	2.50439e-06	0.0590073	8.18e-05	0.453601	0.136676	0.140003
BLVRB	2.40187e-06	8.49987e-05	2.88508e-06	0.199332	0.0012279	0.0606119	7.99998e-06	0.170041
C10orf129	2.12358e-06	0.610409	2.56135e-06	0.0754256	3.92e-05	0.426831	0.00559999	0.135695
C5orf49	2.14175e-06	0.000389831	2.58253e-06	0.273423	0.34844	0.0552326	7.99998e-06	0.159018
C9orf71	2.37568e-06	0.111395	2.85466e-06	0.226738	0.103497	0.0870654	3.59999e-05	0.160825
COMT	2.08392e-06	5.54737e-06	2.51512e-06	0.0837979	7.82e-05	0.103547	7.99998e-06	0.174185
DLEU7	2.35616e-06	0.00106707	2.83199e-06	0.380638	0.0057824	0.0893373	2.4e-05	0.146966
DUSP22	2.07632e-06	2.96985e-05	2.50626e-06	0.172902	0.0071555	0.0786672	5.99999e-06	0.173381
EFR3B	2.09154e-06	0.0454726	2.52401e-06	0.049145	4.7e-05	0.108493	3.99999e-06	0.180444
EIF3K	2.13006e-06	0.38383	2.56891e-06	0.0631493	0.0001556	0.0460786	1.2e-05	0.185682
FAM76A	2.13006e-06	0.00634992	2.56891e-06	0.0704988	0.0022247	0.0341356	3.99999e-06	0.174552
FCAR	2.2441e-06	0.0253693	2.7017e-06	0.070812	0.0137806	0.0749238	0.001608	0.15732
FRAT1	2.38449e-06	0.0198454	2.8649e-06	0.122489	0.0020205	0.0726802	5.99999e-06	0.185712
GNPDA2	2.30358e-06	0.00405707	2.77088e-06	0.0997735	0.156429	0.071515	9.99998e-06	0.159048
GSTO1	2.20915e-06	0.00691367	2.66103e-06	0.00011148	5.43e-05	0.0363509	3.99999e-06	0.190892
INSM1	2.05179e-06	0.719798	2.47764e-06	0.070812	0.675543	0.184348	0.11967	0.131741
KLHDC2	2.32461e-06	0.00522823	2.79533e-06	0.0766726	0.0001966	0.0421742	3.99999e-06	0.182837
LOC284632	2.15632e-06	0.0196598	2.59951e-06	0.103026	6.78e-05	0.600811	0.000112	0.0697645
LPAR2	2.33308e-06	7.35507e-05	2.80517e-06	0.0585875	1.03e-05	0.0960811	2e-05	0.18437
LYZL4	2.34856e-06	5.15011e-05	2.82316e-06	0.0870219	0.028529	1	0.000295999	0.037966
MAGEA10	2.33541e-06	0.701624	2.80788e-06	0.0949184	0.0004657	0.569556	0.123644	0.0718041
MGC14436	2.25365e-06	0.941635	2.71281e-06	0.0310632	1.11e-05	0.0269769	0.000547999	0.199497
NMBR	2.14725e-06	0.00321885	2.58894e-06	0.203008	0.0003801	0.0634609	5.99999e-06	0.177436
NPFFR1	2.15249e-06	0.00228167	2.59504e-06	0.0877184	0.0101474	0.272304	0.000128	0.138096
PSME1	2.34157e-06	0.000121413	2.81504e-06	0.268336	0.0117863	0.0707838	5.99999e-06	0.16433
PTF1A	2.34827e-06	8.70633e-05	2.82282e-06	0.0923197	0.0001444	0.48739	9.99998e-06	0.0851372
REL	2.41937e-06	0.00231941	2.90539e-06	0.248923	0.0082124	0.0536521	9.99998e-06	0.179594
RNF40	2.37154e-06	6.2548e-05	2.84985e-06	0.146378	0.0049682	0.0577759	3.99999e-06	0.157705
ROM1	2.0165e-06	0.00130065	2.43645e-06	0.105358	0.0015441	0.0456577	7.99998e-06	0.175673
RPL19P12	2.14566e-06	0.000928105	2.58708e-06	0.0949184	0.0266584	0.0651596	9.99998e-06	0.172112
RPL39	2.06875e-06	0.0188395	2.49743e-06	0.133468	0.0518142	0.0554738	1.8e-05	0.152323
SERPINE3	2.10789e-06	2.16993e-05	2.54307e-06	0.0877184	0.020574	0.105835	7.99998e-06	0.149275
SLC35B3	2.21721e-06	1.22624e-05	2.67041e-06	0.169932	0.0006655	0.0972042	1.4e-05	0.16621
SNRPB2	2.19311e-06	1.33356e-05	2.64235e-06	0.114642	0.0018687	0.106795	7.99998e-06	0.15887
SNTB2	2.11457e-06	0.000431288	2.55086e-06	0.139665	0.0251545	0.0621881	7.99998e-06	0.169636
SRP14	2.23342e-06	0.000766512	2.68927e-06	0.081511	0.0018849	0.0824292	9.99998e-06	0.190886
TMEM65	2.38449e-06	0.0402894	2.8649e-06	0.100827	0.0001469	0.060572	1.4e-05	0.179211
TNFRSF17	2.23264e-06	0.0655752	2.68836e-06	0.137548	0.0039056	0.0847707	0.00871998	0.149073
TP63	2.33308e-06	3.29269e-05	2.80517e-06	0.0714548	0.0041572	0.0748538	9.99998e-06	0.175901
UPK3A	2.07586e-06	0.984585	2.50571e-06	0.050721	0.0001141	0.0702409	0.00512599	0.173356
WDR12	2.23342e-06	0.00108179	2.68927e-06	0.0721171	0.0021182	0.0539512	5.99999e-06	0.177359
Note: the genes reported in pubmed was shown in bold italics (If MIC >0.22378, then the p-value of MIC < 2.435342e-06).
