# Supplementary material for: Bagging Nearest-Neighbor Prediction independence Test: an efficient method for nonlinear dependence of two continuous variables
Source: Sci Rep. 2017 Oct 6;7:12736. doi: 10.1038/s41598-017-12783-9 (PMC5630623; doi:10.1038/s41598-017-12783-9)
Supplement: Supplementary file 4 — Supplemental Materials 4 [file 41598_2017_12783_MOESM4_ESM.xlsx]

## Sheet: Sheet1
Power compariation across noise levels using data transformation (Gaussian noise, mean=0, variance=9)
N=50, x~U(-1,1)	Data transformation	Pearson_power	Spearman_power	Kendall_power	Hoeffd_power	Distance_power	CANOVA_power	MIC_power	BNNPT_power
y=0.5*(x+1)2+N(0,9)	t=0.5*(x+1)2	0.277	0.252	0.251	0.257	0.263	0.085	0.111	0.159
y=sin(Pi*x)+N(0,9)	t=sin(Pi*x)	0.354	0.337	0.339	0.353	0.337	0.11	0.135	0.2
y=sin(2*Pi*x)+N(0,9)	t=sin(2*Pi*x)	0.326	0.306	0.307	0.308	0.307	0.084	0.117	0.187
y=sin(3*Pi*x)+N(0,9)	t=sin(3*Pi*x)	0.335	0.29	0.291	0.298	0.293	0.096	0.111	0.173
y=cos(Pi*x)+N(0,9)	t=cos(Pi*x)	0.357	0.338	0.335	0.342	0.327	0.094	0.114	0.205
y=cos(2*Pi*x)+N(0,9)	t=cos(2*Pi*x)	0.359	0.341	0.334	0.325	0.333	0.116	0.134	0.2
y=cos(3*Pi*x)+N(0,9)	t=cos(3*Pi*x)	0.356	0.331	0.331	0.34	0.337	0.1	0.14	0.2
The bold means the first place result of all methods compared.
The transformation functions are: t=0.5*(x+1)2, t=sin(Pi*x), t=sin(2*Pi*x), t=sin(3*Pi*x), t=cos(Pi*x), t=cos(2*Pi*x), t=cos(3*Pi*x).
The power was calculated between t and y, which was simulated 1000 times.
Power compariation across noise levels using data transformation (Gaussian noise, mean=0, variance=4)
N=50, x~U(-1,1)	Data transformation	Pearson_power	Spearman_power	Kendall_power	Hoeffd_power	Distance_power	CANOVA_power	MIC_power	BNNPT_power
y=0.5*(x+1)2+N(0,4)	t=0.5*(x+1)2	0.552	0.49	0.491	0.473	0.499	0.161	0.177	0.314
y=sin(Pi*x)+N(0,4)	t=sin(Pi*x)	0.687	0.646	0.638	0.621	0.651	0.193	0.252	0.429
y=sin(2*Pi*x)+N(0,4)	t=sin(2*Pi*x)	0.67	0.631	0.623	0.623	0.632	0.2	0.246	0.448
y=sin(3*Pi*x)+N(0,4)	t=sin(3*Pi*x)	0.688	0.644	0.636	0.625	0.642	0.212	0.279	0.436
y=cos(Pi*x)+N(0,4)	t=cos(Pi*x)	0.671	0.636	0.624	0.626	0.625	0.244	0.267	0.431
y=cos(2*Pi*x)+N(0,4)	t=cos(2*Pi*x)	0.678	0.651	0.656	0.649	0.654	0.2	0.253	0.429
y=cos(3*Pi*x)+N(0,4)	t=cos(3*Pi*x)	0.677	0.632	0.634	0.639	0.636	0.229	0.251	0.443
The bold means the first place result of all methods compared.
The transformation functions are: t=0.5*(x+1)2, t=sin(Pi*x), t=sin(2*Pi*x), t=sin(3*Pi*x), t=cos(Pi*x), t=cos(2*Pi*x), t=cos(3*Pi*x).
The power was calculated between t and y, which was simulated 1000 times.
Power compariation across noise levels using data transformation (Gaussian noise, mean=0, variance=1)
N=50, x~U(-1,1)	Data transformation	Pearson_power	Spearman_power	Kendall_power	Hoeffd_power	Distance_power	CANOVA_power	MIC_power	BNNPT_power
y=0.5*(x+1)2+N(0,1)	t=0.5*(x+1)2	0.969	0.951	0.95	0.942	0.963	0.593	0.634	0.87
y=sin(Pi*x)+N(0,1)	t=sin(Pi*x)	0.996	0.995	0.995	0.992	0.991	0.747	0.816	0.962
y=sin(2*Pi*x)+N(0,1)	t=sin(2*Pi*x)	0.998	0.993	0.993	0.99	0.994	0.747	0.817	0.964
y=sin(3*Pi*x)+N(0,1)	t=sin(3*Pi*x)	0.997	0.995	0.995	0.992	0.996	0.756	0.825	0.96
y=cos(Pi*x)+N(0,1)	t=cos(Pi*x)	0.999	0.999	0.997	0.996	0.997	0.75	0.833	0.967
y=cos(2*Pi*x)+N(0,1)	t=cos(2*Pi*x)	1	0.999	0.997	0.996	0.999	0.76	0.829	0.97
y=cos(3*Pi*x)+N(0,1)	t=cos(3*Pi*x)	0.997	0.997	0.996	0.995	0.996	0.767	0.831	0.965
The bold means the first place result of all methods compared.
The transformation functions are: t=0.5*(x+1)2, t=sin(Pi*x), t=sin(2*Pi*x), t=sin(3*Pi*x), t=cos(Pi*x), t=cos(2*Pi*x), t=cos(3*Pi*x).
The power was calculated between t and y, which was simulated 1000 times.
Power compariation across noise levels using data transformation (Gaussian noise, mean=0, variance=1/4)
N=50, x~U(-1,1)	Data transformation	Pearson_power	Spearman_power	Kendall_power	Hoeffd_power	Distance_power	CANOVA_power	MIC_power	BNNPT_power
y=0.5*(x+1)2+N(0,1)	t=0.5*(x+1)2	1	1	1	1	1	0.999	0.996	1
y=sin(Pi*x)+N(0,1/4)	t=sin(Pi*x)	1	1	1	1	1	1	1	1
y=sin(2*Pi*x)+N(0,1/4)	t=sin(2*Pi*x)	1	1	1	1	1	1	1	1
y=sin(3*Pi*x)+N(0,1/4)	t=sin(3*Pi*x)	1	1	1	1	1	1	1	1
y=cos(Pi*x)+N(0,1/4)	t=cos(Pi*x)	1	1	1	1	1	1	1	1
y=cos(2*Pi*x)+N(0,1/4)	t=cos(2*Pi*x)	1	1	1	1	1	1	1	1
y=cos(3*Pi*x)+N(0,1/4)	t=cos(3*Pi*x)	1	1	1	1	1	1	1	1
The bold means the first place result of all methods compared.
The transformation functions are: t=0.5*(x+1)2, t=sin(Pi*x), t=sin(2*Pi*x), t=sin(3*Pi*x), t=cos(Pi*x), t=cos(2*Pi*x), t=cos(3*Pi*x).
The power was calculated between t and y, which was simulated 1000 times.
Power compariation across noise levels using data transformation (Gaussian noise, mean=0, variance=1/9)
N=50, x~U(-1,1)	Data transformation	Pearson_power	Spearman_power	Kendall_power	Hoeffd_power	Distance_power	CANOVA_power	MIC_power	BNNPT_power
y=0.5*(x+1)2+N(0,1)	t=0.5*(x+1)2	1	1	1	1	1	1	1	1
y=sin(Pi*x)+N(0,1/9)	t=sin(Pi*x)	1	1	1	1	1	1	1	1
y=sin(2*Pi*x)+N(0,1/9)	t=sin(2*Pi*x)	1	1	1	1	1	1	1	1
y=sin(3*Pi*x)+N(0,1/9)	t=sin(3*Pi*x)	1	1	1	1	1	1	1	1
y=cos(Pi*x)+N(0,1/9)	t=cos(Pi*x)	1	1	1	1	1	1	1	1
y=cos(2*Pi*x)+N(0,1/9)	t=cos(2*Pi*x)	1	1	1	1	1	1	1	1
y=cos(3*Pi*x)+N(0,1/9)	t=cos(3*Pi*x)	1	1	1	1	1	1	1	1
The bold means the first place result of all methods compared.
The transformation functions are: t=0.5*(x+1)2, t=sin(Pi*x), t=sin(2*Pi*x), t=sin(3*Pi*x), t=cos(Pi*x), t=cos(2*Pi*x), t=cos(3*Pi*x).
The power was calculated between t and y, which was simulated 1000 times.
